# Supplementary material for: PEG Induces High Expression of the Cell Cycle Checkpoint Gene WEE1 in Embryogenic Callus of Medicago truncatula: Potential Link between Cell Cycle Checkpoint Regulation and Osmotic Stress
Source: Front Plant Sci. 2017 Sep 5;8:1479. doi: 10.3389/fpls.2017.01479 (PMC5591835; doi:10.3389/fpls.2017.01479)
Supplement: Supplementary file 1 [file Data_Sheet_1.XLSX]

## Sheet: S6 - Realtime PCR
S6 -Data for Realtime PCR of control and PEG treatments shown in Figure 6
	(A) MtSOS1								(B) MtWEE1									(C) MtSERK1									(D) MtP5CS										(E) MtCCS52
		leaf	callus	PEG						Leaf	callus	PEG							Leaf	callus	PEG								Leaf	Callus	PEG								Leaf	Callus	PEG
		0.000306888	0.00474295	0.000111552						0.000121	0.000833	0.00183501							0.000309023	0.00713931	0.0044871								9.77869e-05	0.000186311	0.000157758								8.87e-05	0.00390625	0.00694408
		0.000254508	0.00491021	9.57744e-05						0.000125	0.00093	0.00122755							0.000359929	0.00647906	0.00276214								9.77869e-05	0.000217003	0.000267162								7.99801e-05	0.00515433	0.00652412
		0.000279474	0.00439476	7.25834e-05						0.000185	0.000886	0.00137153							0.00044931	0.00814426	0.00652412								8.51284e-05	0.00022	0.000165601								8.87434e-05	0.00392	0.00866851
	mean	0.00028029	0.00468264	9.33032e-05					Mean	0.000143667	0.000883	0.00147803						Mean	0.000372754	0.00725421	0.00459112							Mean	9.35674e-05	0.000207771	0.00019684							Mean	8.58078e-05	0.00432686	0.00737891
	SD	2.61994e-05	0.000262964	1.96013e-05					SD	3.58515e-05	4.85695e-05	0.000317422						SD	7.10178e-05	0.000838528	0.00188315							SD	7.30836e-06	1.86454e-05	6.10262e-05							SD	5.04704e-06	0.000716642	0.0011364
	P-value								P-value									P-value									P-value										P-value
Shapiro test for normality	0.0005978								0.3778									0.1147									0.5242										0.2211
Flinger Test for equal variance	0.3588								0.4191									0.3588									0.6413										0.4683
Test selected	Kruskal Wallis-> Dunn's								ANOVA -> Tukey's									ANOVA -> Tukey's									ANOVA -> Tukey's										ANOVA -> Tukey's
Results of Tests	Row Mean | C L								diff lwr upr p adj									diff lwr upr p adj									diff lwr upr p adj										diff lwr upr p adj
	---------+----------------------								L-C -0.0007393333 -0.0012066809 -0.0002719858 0.0067920									L-C -0.0007393333 -0.0012066809 -0.0002719858 0.0067920									L-C -0.0001142039 -2.071039e-04 -2.130395e-05 0.0216534										L-C -0.004241051 -0.006184294 -0.002297809 0.0013104
	L | 1.341640								P-C 0.0005950283 0.0001276808 0.0010623759 0.0185843									P-C 0.0005950283 0.0001276808 0.0010623759 0.0185843									P-C -0.0000109310 -1.038310e-04 8.196898e-05 0.9314732										P-C 0.003052047 0.001108804 0.004995290 0.0070340
	| 0.0899								P-L 0.0013343617 0.0008670141 0.0018017092 0.0003010									P-L 0.0013343617 0.0008670141 0.0018017092 0.0003010									P-L 0.0001032729 1.037295e-05 1.961729e-04 0.0330118										P-L 0.007293099 0.005349856 0.009236341 0.0000636
	|
	P | 2.683281 1.341640
	| 0.0036 0.0899
	ANOVA
	diff lwr upr p adj
	L-C -0.0044023490 -0.0047856309 -0.0040190671 0.0000001
	P-C -0.0045893217 -0.0049726036 -0.0042060398 0.0000001
	P-L -0.0001869727 -0.0005702546 0.0001963092 0.3567836

## Sheet: S3 Cell + nuclear area
S3 - Data for cell and nuclear are of control and PEG treatments shown in Figure 4(A) and 4(B)
cell area											nuclear area
area	months	treatment									area	months	treatment
2448	2	M				P-value					26.4806	2	M				P-value
3678	2	M	Shapiro test for normality								19.766	2	M		Shapiro test for normality		1.089e-06
3612	2	M	Flinger Test for equal variance			0.009038					20.3116	2	M		Flinger Test for equal variance		0.0002069
3097	2	M									25.7252	2	M
2712	2	M	Kruskal-Wallis followed by Dunn's:								21.8643	2	M
3669	2	M	Comparison of x by group								24.1724	2	M		Kruskal-Wallis followed by Dunn's:
3008	2	M	(No adjustment)								21.9063	2	M		Comparison of x by group
2443	2	M	Col Mean-|								23.6688	2	M		(No adjustment)
4675	2	P	Row Mean | 2:M 2:P 4:M 4:P 6:M								28.808	2	P		Row Mean | 2:M 2:P 4:M 4:P 6:M
4779	2	P	---------+-------------------------------------------------------								34.2421	2	P		---------+-------------------------------------------------------
4788	2	P	2:P | -2.435413								26.156	2	P		2:P | -2.435413
3891	2	P	| 0.0074								32.886	2	P		| 0.0074
3922	2	P	|								27.554	2	P		|
3979	2	P	4:M | -1.598877 1.021761								26.876	2	P		4:M | -1.598877 1.021761
3713	2	P	| 0.0549 0.1534								29.411	2	P		| 0.0549 0.1534
4282	2	P	|								31.431	2	P		|
2904.97	4	M	4:P | -3.775897 -1.155258 -2.372352								22.0716	4	M		4:P | -3.775897 -1.155258 -2.372352
2957.3	4	M	| 0.0001 0.1240 0.0088								22.731	4	M		| 0.0001 0.1240 0.0088
2659.17	4	M	|								30.458	4	M		|
3316.22	4	M	6:M | -1.438888 1.510543 0.403150 3.142507								22.0299	4	M		6:M | -1.438888 1.510543 0.403150 3.142507
3616.22	4	M	| 0.0751 0.0655 0.3434 0.0008								26.478	4	M		| 0.0751 0.0655 0.3434 0.0008
3546.34	4	M	|								27.9546	4	M		|
3484.46	4	M	6:P | -5.599528 -2.650096 -4.248586 -1.509230 -5.697191								27.112	4	M		6:P | -5.599528 -2.650096 -4.248586 -1.509230 -5.697191
3840.4	4	M	| 0.0000 0.0040 0.0000 0.0656 0.0000								48.5242	4	M		| 0.0000 0.0040 0.0000 0.0656 0.0000
2965.14	4	M									20.5614	4	M
3815.76	4	M									21.5709	4	M
3137.34	4	M									65.7142	4	M
4558.55	4	P									30.8335	4	P
3873.26	4	P									30.7918	4	P
5577.74	4	P									48.4825	4	P
4837.31	4	P									31.4431	4	P
4165.37	4	P									54.8244	4	P
5198.19	4	P									61.5419	4	P
4831.76	4	P									25.1093	4	P
4401.01	4	P									28.9841	4	P
4244.26	4	P									32.1133	4	P
3711.82	4	P									37.5374	4	P
4698.12	4	P									29.746	4	P
3329.14	6	M									29.3621	6	M
3224.55	6	M									23.1444	6	M
2994.57	6	M									26.2528	6	M
3451.23	6	M									27.9966	6	M
3007.59	6	M									25.7466	6	M
2876.53	6	M									27.2359	6	M
3551.12	6	M									28.5556	6	M
3236.58	6	M									24.9874	6	M
3328.11	6	M									23.137	6	M
3089.45	6	M									29.4875	6	M
3106.99	6	M									29.5185	6	M
3159	6	M									25.8747	6	M
3027.34	6	M									24.9653	6	M
3064.7	6	M									23.8654	6	M
2939.88	6	M									25.6666	6	M
3485.56	6	M									28.6595	6	M
3364.22	6	M									22.6353	6	M
3292.85	6	M									23.1125	6	M
3019.47	6	M									27.5958	6	M
3502.53	6	M									23.3524	6	M
2796.36	6	M									27.1121	6	M
3115.48	6	M									26.4227	6	M
4857.37	6	P									42.5522	6	P
5051.77	6	P									45.6986	6	P
4893.24	6	P									48.2322	6	P
5624.15	6	P									39.7854	6	P
5237.75	6	P									39.5689	6	P
5101.96	6	P									44.5876	6	P
4899.56	6	P									47.7777	6	P
4953.34	6	P									50.3237	6	P
5007.76	6	P									49.899	6	P
5064.26	6	P									48.7891	6	P
4919.58	6	P									47.6397	6	P
4768.64	6	P									55.3694	6	P
5338.99	6	P									43.5656	6	P
5479.62	6	P									40.112	6	P
5413.23	6	P									47.5894	6	P
5108.75	6	P									46.4826	6	P
5581.46	6	P									49.9679	6	P
5011	6	P									51.3323	6	P
5667.41	6	P									45.8261	6	P
5289.46	6	P									47.7548	6	P
4931.85	6	P									44.3968	6	P
5171.79	6	P									52.5419	6	P

## Sheet: S1 - Growth
S1 - Data for callus growth of control and PEG treatments shown in Figure 1
FW	months	treatment							P-value
0.1	1	P				Shapiro test for normality											growth curves and fitted lines:
0.05	1	P				Flinger Test for equal variance			1.965e-08
0.06	1	P																Control
0.1	1	P																months	FW
0.05	1	P																1	0.10125
0.09	1	P				Kruskal-Wallis followed by Dunn's:												2	0.1175
0.08	1	P																3	0.25375
0.08	1	P				Comparison of x by group												4	0.538
0.14	2	P				(No adjustment)												5	0.703
0.16	2	P				Col Mean-|												6	0.781
0.1	2	P				Row Mean | A:M A:P B:M B:P C:M C:P
0.13	2	P				---------+------------------------------------------------------------------
0.1	2	P				A:P | 0.505194
0.14	2	P				| 0.3067
0.11	2	P				|
0.16	2	P				B:M | -0.427472 -0.932666
0.31	3	P				| 0.3345 0.1755
0.26	3	P				|
0.4	3	P				B:P | -0.621777 -1.126972 -0.194305												PEG
0.32	3	P				| 0.2670 0.1299 0.4230												months	FW
0.27	3	P				|												1	0.07625
0.25	3	P				C:M | -1.546672 -2.051866 -1.119199 -0.924894												2	0.13
0.25	3	P				| 0.0610 0.0201 0.1315 0.1775												3	0.333636
0.3	3	P				|												4	0.528
0.5	3	P				C:P | -2.143295 -2.686912 -1.683312 -1.474228 -0.478991												5	0.757
0.53	3	P				| 0.0160 0.0036 0.0462 0.0702 0.3160												6	0.838
0.28	3	P				|
0.38	4	P				D:M | -3.354067 -3.886588 -2.903472 -2.698655 -1.723731 -1.361928
0.46	4	P				| 0.0004 0.0001 0.0018 0.0035 0.0424 0.0866
0.46	4	P				|
0.6	4	P				D:P | -3.177106 -3.709627 -2.726510 -2.521694 -1.546770 -1.169816
0.56	4	P				| 0.0007 0.0001 0.0032 0.0058 0.0610 0.1210
0.58	4	P				|
0.39	4	P				E:M | -4.504314 -5.036835 -4.053718 -3.848902 -2.873978 -2.610660
0.63	4	P				| 0.0000 0.0000 0.0000 0.0001 0.0020 0.0045
0.59	4	P				|
0.63	4	P				E:P | -4.802526 -5.335047 -4.351930 -4.147114 -3.172190 -2.934405
1	5	P				| 0.0000 0.0000 0.0000 0.0000 0.0008 0.0017
0.67	5	P				|
0.78	5	P				F:M | -4.986041 -5.518563 -4.535446 -4.330630 -3.355705 -3.133633
0.71	5	P				| 0.0000 0.0000 0.0000 0.0000 0.0004 0.0009
0.69	5	P				|
0.82	5	P				F:P | -5.385842 -5.918363 -4.935247 -4.730430 -3.755506 -3.567665
0.73	5	P				| 0.0000 0.0000 0.0000 0.0000 0.0001 0.0002
0.63	5	P				Col Mean-|
0.77	5	P				Row Mean | D:M D:P E:M E:P F:M
0.77	5	P				---------+-------------------------------------------------------
1	6	P				D:P | 0.187695
0.75	6	P				| 0.4256
0.73	6	P				|
0.76	6	P				E:M | -1.220020 -1.407716
0.85	6	P				| 0.1112 0.0796
0.93	6	P				|
0.9	6	P				E:P | -1.536322 -1.724018 -0.316301
0.73	6	P				| 0.0622 0.0424 0.3759
0.75	6	P				|
0.98	6	P				F:M | -1.730969 -1.918665 -0.510948 -0.194647
0.1	1	M				| 0.0417 0.0275 0.3047 0.4228
0.1	1	M				|
0.11	1	M				F:P | -2.155022 -2.342718 -0.935001 -0.618700 -0.424052
0.13	1	M				| 0.0156 0.0096 0.1749 0.2681 0.3358
0.07	1	M
0.1	1	M
0.1	1	M					Regression Analysis
0.1	1	M
0.1	2	M
0.13	2	M
0.13	2	M
0.11	2	M
0.12	2	M
0.11	2	M
0.1	2	M
0.14	2	M
0.21	3	M
0.23	3	M
0.15	3	M
0.3	3	M
0.29	3	M
0.31	3	M
0.27	3	M
0.27	3	M
0.44	4	M
0.42	4	M
0.42	4	M
0.7	4	M
0.68	4	M
0.38	4	M
0.74	4	M
0.76	4	M
0.45	4	M
0.39	4	M
0.51	5	M
0.5	5	M
0.49	5	M
0.86	5	M
0.8	5	M
0.59	5	M
0.79	5	M
0.89	5	M
0.7	5	M
0.9	5	M
0.73	6	M
0.63	6	M
0.66	6	M
0.89	6	M
0.75	6	M
0.68	6	M
0.82	6	M
0.93	6	M
0.82	6	M
0.9	6	M

## Sheet: S2 - mitotic index
S2 - Data for Mitotic Index of control and PEG treatments shown in Figure 3(C)
									P-value
		Leaf	Control	PEG				Shapiro	0.0007984
		1.99	2.201	3.281				Flingers	0.01437
		2.07	2.16	2.867
		2.02	2.217	2.418				so used Kruskall-Wallis:
		2.05	2.447	2.969
		1.93	2.025	3.622
		2.02	2.274	2.847				Col Mean-|
		1.9	2.282	3.058				Row Mean | C L
		1.97	2.239	3.104				---------+----------------------
		2.003	2.286	2.999				L | 2.464076
		1.993	2.214	2.887				| 0.0069
	mean	1.9946	2.2345	3.0052				|
	SD	0.0514958	0.106945	0.311503				P | -2.540285 -5.004361
								| 0.0055 0.0000
	P-value		2.02513e-05	3.18617e-06
				0.000100063

## Sheet: S4 - Shape coeff
Control	L	l	l/L		a=L/2	a2	b=l/2	b2	a2-b2	square root	SC
	[µm]	[µm]
1	143.476	83.5594	0.582391		71.7382	5146.36	41.7797	1745.54	3400.82	58.3166	0.812909
2	88.4495	36.4773	0.412408		44.2248	1955.83	18.2386	332.648	1623.18	40.2887	0.910999
3	126.686	65.8093	0.519467		63.343	4012.34	32.9046	1082.72	2929.63	54.126	0.85449
4	148.891	71.8862	0.482812		74.4454	5542.11	35.9431	1291.91	4250.2	65.1936	0.875724
5	75.8961	37.8358	0.498521		37.9481	1440.05	18.9179	357.888	1082.17	32.8963	0.866877
6	148.887	64.0987	0.430519		74.4435	5541.83	32.0493	1027.16	4514.67	67.1913	0.902582
7	70.1048	47.0822	0.671598		35.0524	1228.67	23.5411	554.184	674.486	25.9709	0.740916
8	128.182	72.3123	0.564136		64.0912	4107.68	36.1562	1307.27	2800.41	52.9189	0.825682
9	135.28	68.0917	0.503339		67.64	4575.17	34.0459	1159.12	3416.05	58.447	0.864089
10	90.9514	60.2919	0.662903		45.4757	2068.04	30.146	908.78	1159.26	34.0479	0.748705
11	73.0372	45.0392	0.616662		36.5186	1333.61	22.5196	507.133	826.475	28.7485	0.787228
12	110.38	65.9301	0.597299		55.1902	3045.95	32.965	1086.69	1959.26	44.2635	0.802018
13	106.504	56.1255	0.526977		53.2522	2835.8	28.0627	787.517	2048.29	45.258	0.849879
14	158.214	59.1898	0.374113		79.1068	6257.89	29.5949	875.858	5382.03	73.3623	0.927383
15	99.4829	47.8796	0.481285		49.7414	2474.21	23.9398	573.114	1901.1	43.6016	0.876564
16	94.1761	48.7428	0.517571		47.088	2217.28	24.3714	593.965	1623.32	40.2904	0.85564
17	113.149	87.9363	0.777171		56.5746	3200.69	43.9681	1933.2	1267.49	35.6018	0.62929
18	155.043	61.3922	0.395968		77.5216	6009.6	30.6961	942.249	5067.35	71.1853	0.918264
19	174.617	47.2509	0.270597		87.3085	7622.77	23.6254	558.162	7064.61	84.0512	0.962693
20	38.6323	30.4516	0.78824		19.3162	373.114	15.2258	231.824	141.29	11.8865	0.615368
21	94.2489	58.9669	0.625651		47.1244	2220.71	29.4834	869.273	1351.44	36.7619	0.780103
22	133.984	49.8282	0.371897		66.992	4487.93	24.9141	620.713	3867.21	62.1869	0.928274
										mean	0.83344
										SD	0.0901983
S4 - Data for Shape Coefficient calculations of control and PEG treatments shown in Figure 4(C)
PEG	L	l			a=L/2	a2	b=l/2	b2	a2-b2	square root	SC
1	135.556	104.023	0.767384		67.7779	4593.84	52.0117	2705.21	1888.63	43.4583	0.641188
2	128.352	90.0087	0.701262		64.1762	4118.58	45.0043	2025.39	2093.19	45.7514	0.712904
3	145.826	124.535	0.853994		72.9131	5316.32	62.2674	3877.22	1439.1	37.9354	0.520283
4	139.33	92.6046	0.664641		69.6651	4853.23	46.3023	2143.9	2709.32	52.0512	0.747163
5	127.278	90.6071	0.711882		63.6391	4049.94	45.3035	2052.41	1997.52	44.6937	0.702299
6	127.382	113.447	0.890611		63.6908	4056.52	56.7237	3217.58	838.94	28.9645	0.454767
7	129.655	97.1626	0.749394		64.8274	4202.59	48.5813	2360.14	1842.45	42.9238	0.662124
8	130.446	101.481	0.777955		65.2232	4254.06	50.7407	2574.62	1679.44	40.981	0.62832
9	83.9131	74.815	0.891577		41.9565	1760.35	37.4075	1399.32	361.031	19.0008	0.452869
10	100.674	78.1754	0.776518		50.3372	2533.83	39.0877	1527.85	1005.98	31.7172	0.630095
11	129.197	109.369	0.846528		64.5986	4172.97	54.6844	2990.39	1182.58	34.3887	0.532345
12	112.012	97.8227	0.873326		56.0059	3136.66	48.9114	2392.32	744.334	27.2825	0.487136
13	137.273	91.4119	0.665911		68.6367	4711	45.706	2089.04	2621.96	51.2051	0.746031
14	87.1876	58.7014	0.673277		43.5938	1900.42	29.3507	861.463	1038.96	32.2328	0.739391
15	152.027	105.378	0.693154		76.0135	5778.06	52.6891	2776.14	3001.92	54.7898	0.72079
16	114.492	97.8227	0.854406		57.246	3277.11	48.9114	2392.32	884.789	29.7454	0.519606
17	110.074	90.8453	0.825309		55.0371	3029.09	45.4226	2063.22	965.872	31.0785	0.564682
18	74.0779	51.8727	0.700245		37.039	1371.88	25.9364	672.695	699.19	26.4422	0.713902
19	60.7407	57.9485	0.954031		30.3704	922.359	28.9743	839.507	82.8513	9.10227	0.299709
20	121.862	98.6549	0.809559		60.9312	3712.62	49.3275	2433.2	1279.42	35.769	0.587038
21	123.124	90.8458	0.737839		61.562	3789.89	45.4229	2063.24	1726.65	41.553	0.674977
22	130.288	99.7253	0.76542		65.1441	4243.76	49.8626	2486.28	1757.48	41.9223	0.643531
										mean	0.608234
										SD	0.117704
			mean	SD
		Control	0.83344	0.0901983
		PEG	0.608234	0.117704
		P-value
		Welch Two Sample t-test
		data: Ydata$value by Ydata$treatment
		t = 7.1233, df = 39.34, p-value = 1.385e-08

## Sheet: S5-Osm + Pro + SolSug + Water
S5 - Data for osmolarity of media and callus of control and PEG treatments
	(A) Osmolarity
	Medium		Callus				P-values
	Control	PEG	Control	PEG		shapiro	0.0002654		Kruskal-Wallis chi-squared = 16.7269, df = 3, p-value = 0
	374	401	406	542		Fligner	0.0003576		Comparison of x by group
	364	412	411	533					(No adjustment)
	360	388	410	551					Col Mean-|
	364	397	408	536					Row Mean | C:Ca C:M P:Ca
	361	404	409	545					---------+---------------------------------
mean	364.6	400.4	408.8	541.4					C:M | 2.406255
SD	5.54977	8.84873	1.92354	7.1624					| 0.0081
									|
									P:Ca | -1.604170 -4.010426
									| 0.0543 0.0000
									|
									P:M | 0.802085 -1.604170 2.406255
									| 0.2113 0.0543 0.0081
	(B) proline					P-values
		control	10%PEG		shapiro	0.01395
		9.74	36.8		Fligner	0.8813			Wilcoxon signed rank test
		7.65	36.17
		9.39	35.13						data: Ydata$value
	mean	8.92667	36.0333						V = 21, p-value = 0.03125
	SD	1.11939	0.843347
	(C )soluble sugars
						P-values			Welch Two Sample t-test
		control	10%PEG		shapiro	0.5253
		32.165	48.3		Fligner	0.5882			data: Ydata$value by Ydata$treatment
		39.15	56.7						t = -5.2311, df = 3.8524, p-value = 0.007071
		37.06	54.6
		36.125	53.2
		3.58514	4.3715
	(D) water content
		control	10%PEG			P-values			Welch Two Sample t-test
		59.3	55.3		shapiro	0.7503
		62.6	59		Fligner	0.5882			data: Ydata$value by Ydata$treatment
		58.6	53						t = 2.057, df = 3.5961, p-value = 0.1166
		60.1667	55.7667
		2.1362	3.0271
